# Supplementary material for: Effects of Sprint versus High-Intensity Aerobic Interval Training on Cross-Country Mountain Biking Performance: A Randomized Controlled Trial
Source: PLoS One. 2016 Jan 20;11(1):e0145298. doi: 10.1371/journal.pone.0145298 (PMC4720373; doi:10.1371/journal.pone.0145298)
Supplement: S1 Protocol — (XLS) [file pone.0145298.s002.xls]

## Sheet: Total group
Participants	Group (1 - HIT, 2 - SIT)	Age_pre1	Age_pre2	Age_post	BM_pre1	BM_pre2	BM_post	Height_pre1	Height_pre2	Height_post	TQR_GT_pre1	TQR_GT_pre2	TQR_GT_post	Wmax_Abs_pre1	Wmax_Abs_pre2	Wmax_Abs_post	Wmax_Kg_pre1	Wmax_Kg_pre2	Wmax_Kg_post	LL_Abs_pre1	LL_Abs_pre2	LL_Abs_post	LL_W.kg_pre1	LL_W.kg_pre2	LL_W.kg_post	OBLA_Abs_pre1	OBLA_Abs_pre2	OBLA_Abs_post	OBLA_W.kg_pre1	OBLA_W.kg_pre2	OBLA_W.kg_post	Sim_T_pre1	Sim_T_pre2	Sim_T_post	Sim_P_Abs_pre1	Sim_P_Abs_pre2	Sim_P_Abs_post	Sim_P_W.kg_pre1	Sim_P_W.kg_pre2	Sim_P_W.kg_post	TQR_Sim_pre1	TQR_Sim_pre2	TQR_Sim_post	TL_tra_wk1	TL_tra_wk2	TL_tra_wk3	TL_tra_wk4	TL_tra_wk5	TL_tra_wk6
1	1	33	33	33	65.7	65.6	65.5	170	170	170	16	16	16	296	304	326	4.50533	4.62709	4.9771	209	198	238	3.18113	3.0137	3.63359	253	244	282	3.85084	3.71385	4.30534	6044	6341	5632	241.5	224.25	266.75	3.6758	3.41324	4.07252	17	17	16	48021	49700	22455	48484	49076	21016
2	2	28	28	28	62.5	62.5	58.9	170	170	170	17	17	17	286.8	287	292.7	4.5888	4.592	4.96944	216	221	228	3.456	3.536	3.87097	256	259	276	4.096	4.144	4.68591	6328	6355	6163	220	218.75	233.5	3.52	3.5	3.96435	15	15	17	40120	56240	29910	56935	58620	42645
3	1	39	39	39	72.8	72.6	69.9	176	176	176	15	16	16	334	325	340	4.58791	4.46429	4.86409	223	230	279	3.06319	3.15934	3.99142	296	283	304	4.06593	3.88736	4.34907	5671	5605	5485	258.5	265.25	275.75	3.55082	3.64354	3.94492	16	15	16	47800	50970	24385	52062	50370	24135
4	1	30	30	30	65.7	65.7	68	172	172	172	16	18	13	264	286	293	4.01826	4.35312	4.3	230	210	189	3.50076	3.19635	2.77941	241	247	235	3.66819	3.75951	3.5	6333	6542	6091	223	213	236.5	3.39422	3.24201	3.47794	17	17	16	33575	37065	30890	47030	54085	25950
5	1	47	47	47	69.2	69.5	68.9	178	178	178	19	13	17	340	318	363	4.89209	4.57554	5.3	279	262	269	4.01439	3.76978	3.90421	319	310	315	4.58993	4.46043	4.6	5451	5496	5316	275.5	273.75	284	3.96403	3.93885	4.1	19	15	18	84000	80700	64200	64976	80625	54296
6	2	42	42	42	77	77	76.6	179	179	179	15	13	13	319.5	310	314.5	4.14935	4.02597	4.10574	264	244	256	3.42857	3.16883	3.34204	300	297	301	3.8961	3.85714	3.9295	5948	5770	5757	237.5	252.5	253.25	3.08442	3.27922	3.30614	14	15	15	39750	40300	36695	41730	49100	30525
7	2	27	27	27	67.5	67.3	68.4	182	182	182	15	18	17	317.4	322	321	4.70222	4.77037	4.7	202	224	214	2.99259	3.31852	3.12865	240	261	257	3.55556	3.86667	3.8	5996	6030	5810	237	237.5	251	3.51111	3.51852	3.7	13	18	16	54780	55830	43965	48095	54305	31215
8	1	30	30	30	72.1	72.3	70	175	175	175	16	15	17	280	280	301.5	3.8835	3.8835	4.30714	217	210	212	3.00971	2.91262	3.02857	246	248	252	3.41193	3.43967	3.6	6451	6473	6016	216	219.5	240.75	2.99584	3.04438	3.43929	17	16	18	35530	41825	28000	44025	51955	29015
9	2	30	30	30	67.3	67.3	64.1	179	179	179	15	16	16	286	287	283	4.24963	4.26449	4.4	214	219	207	3.17979	3.25409	3.22933	255	260	259	3.789	3.8633	4	6424	6624	6417	221.5	206.75	221.75	3.29123	3.07207	3.5	15	14	16	31010	34900	31000	34500	37710	35260
10	1	29	29	29	68.2	68	68.5	175	175	175	13	16	14	301	323.5	328	4.42647	4.75735	4.78832	224	243	234	3.29412	3.57353	3.41606	268	293	284	3.94118	4.30882	4.14599	5821	5627	5564	249	262	269.75	3.66176	3.85294	3.93796	13	14	14	33760	47120	35965	49580	40140	15000
11	2	26	26	26	59.5	59.5	59.6	168	168	168	13	15	15	256	264	280	4.30252	4.43697	4.69799	174	193	183	2.92437	3.2437	3.07047	216	224	214	3.63025	3.76471	3.5906	6633	6627	6498	210.5	210.75	217.75	3.53782	3.54202	3.65352	15	13	13	44550	25580	25100	27755	37125	11510
12	2	38	38	38	78.2	78.2	77.7	183	183	183	15	17	17	310	324	354	3.96419	4.14322	4.55598	251	246	278	3.20972	3.14578	3.57786	290	297	325	3.70844	3.79795	4.18275	5428	5445	5315	279.75	279.25	287	3.57737	3.57097	3.7	18	18	18	---	---	---	---	---	---
13	2	31	31	31	64.3	64.2	63.1	167	167	167	17	15	17	290	293	313.5	4.51011	4.55677	4.9683	223	204	215	3.46812	3.17263	3.40729	262	249	260	4.07465	3.87247	4.12044	5912	5911	5808	244.5	246.75	252	3.80249	3.83748	3.99366	13	13	15	31663	39530	22250	38875	37871	26720
14	2	32	32	32	75.7	75.7	73.2	178	178	178	15	17	16	263.5	264	312	3.48085	3.48745	4.3	171	165	210	2.25892	2.17966	2.86885	215	198	242	2.84016	2.61559	3.3	6800	6748	6356	199.75	206	223.25	2.63871	2.72127	3	15	16	16	46620	51325	42425	54570	53960	29400
15	1	30	30	30	66.8	66.8	64.8	173	173	173	19	15	15	280	265	310	4.19162	3.96707	4.8	208	199	215	3.11377	2.97904	3.3179	231	239	259	3.45808	3.57784	4	6744	6676	6394	201.5	211.25	220.75	3.01647	3.16243	3.4	17	17	17	39689	46355	23180	39155	44690	19770
16	2	21	21	21	74	74.1	70	185	185	185	16	18	15	313	314	319	4.22973	4.2	4.55714	228	221	249	3.08108	2.98649	3.55714	291	285	291	3.93243	3.85135	4.15714	5810	5787	5522	253.5	255.75	272.25	3.42568	3.45608	3.88929	15	15	16	36745	37210	28770	38115	41910	19910
	BM	Body mass
	B_Fat	Body Fat
	GT	graded test
	Sim_T	Simulation Time
	Sim_P	Simulation Power
	TL	Training load
[truncated: 1 more columns]
